# Supplementary material for: Free DNA and Metagenomics Analyses: Evaluation of Free DNA Inactivation Protocols for Shotgun Metagenomics Analysis of Human Biological Matrices
Source: Front Microbiol. 2021 Oct 6;12:749373. doi: 10.3389/fmicb.2021.749373 (PMC8527314; doi:10.3389/fmicb.2021.749373)
Supplement: Supplementary file 1 [file Table_1.XLSX]

## Sheet: Table S1
Table S1. Bacterial strains involved in mock community experiments
Strain	Growth medium
Lactobacillus crispatus PRL2021	MRS (de Man, Rogosa and Sharpe)
Lactobacillus helveticus ATCC12046	MRS (de Man, Rogosa and Sharpe)
Lactococcus lactis DSM20481	M17
Staphylococcus epidermidis ATCC12228	TSB (Tryptic Soya Broth)
Collinsella aerofaciens AT12	GMM (Gut Microbiota Medium)
Eryspelatoclostridium ramosum 25MA	YBHI (Brain Heart Infusion + 0.5% Yeast)
Bacteroides dorei AT2	YBHI (Brain Heart Infusion + 0.5% Yeast)
Acidaminococcus intestinii AT9	YBHI (Brain Heart Infusion + 0.5% Yeast)
Faecalicoccus pleomorphus AT14	YBHI (Brain Heart Infusion + 0.5% Yeast)
Bacteroides vulgatus PR6	YCFA (Yeast extract, Casitone and Fatty Acid)
Bifidobacterium adolescentis ATCC15703	MRS (de Man, Rogosa and Sharpe)
Bifidobacterium breve LMG13208	MRS (de Man, Rogosa and Sharpe)
Bifidobacterium bifidum LMG11041	MRS (de Man, Rogosa and Sharpe)
