# Supplementary material for: Free DNA and Metagenomics Analyses: Evaluation of Free DNA Inactivation Protocols for Shotgun Metagenomics Analysis of Human Biological Matrices
Source: Front Microbiol. 2021 Oct 6;12:749373. doi: 10.3389/fmicb.2021.749373 (PMC8527314; doi:10.3389/fmicb.2021.749373)
Supplement: Supplementary file 2 [file Table_2.XLSX]

## Sheet: Table S2
Table S2. Shallow shotgun metagenomic data.
	Free DNA (ng/ml)	PMAxx™ (µmol)	Sample	Number of reads	Amount of extracted DNA (ng/ml)
Mock_1	10	0	Mock_1	128103	1.81
	10	75	Mock_1_PMA	58780	0.43
Mock_2	10	0	Mock_2	83540	2.34
	10	75	Mock_2_PMA	44107	0.45
Mock_3	10	0	Mock_3_10	111469	2.42
	10	75	Mock_3_10_75PMA	149702	1.11
	10	100	Mock_3_10_100PMA	83724	1.07
	10	150	Mock_3_10_150PMA	107029	0.8
	50	0	Mock_3_50	167754	2.16
	50	75	Mock_3_50_75PMA	79346	0.89
	50	100	Mock_3_50_100PMA	54243	0.41
	50	150	Mock_3_50_150PMA	88588	0.55
Faecal	50	0	Fecal	56365	23.6
	50	75	Fecal_PMA	23231	15.2
Saliva	50	0	Saliva	27071	14.3
	50	75	Saliva_PMA	35891	2.08
Urine	50	0	Urine	35036	6.26
	50	75	Urine_PMA	48520	1.35
Vaginal	50	0	Vaginal	15349	44.5
	50	75	Vaginal_PMA	29404	0.44
